# Supplementary material for: In Vitro Model of Vascular Remodeling Under Microfluidic Perfusion
Source: Micromachines (Basel). 2024 Dec 26;16(1):14. doi: 10.3390/mi16010014 (PMC11767722; doi:10.3390/mi16010014)
Supplement: Supplementary file 1 [file micromachines-16-00014-s001.zip]

Archive with 3 entries (3 files):
- File S1.pdf
- Video S1.mp4
- Video S2.mp4
